# Supplementary material for: Vitamin D Status Is Associated with Modifiable Lifestyle Factors in Pre-Adolescent Children Living in Urban Kuala Lumpur, Malaysia
Source: Nutrients. 2021 Jun 24;13(7):2175. doi: 10.3390/nu13072175 (PMC8308301; doi:10.3390/nu13072175)
Supplement: Supplementary file 1 [file nutrients-13-02175-s001.zip]

Archive with 1 entries (1 files):
- nutrients-1221624-supplementary.pdf
